# Supplementary material for: Comparative Analysis of the Evolution of Green Leaf Volatiles and Aroma in Six Vitis vinifera L. Cultivars during Berry Maturation in the Chinese Loess Plateau Region
Source: Foods. 2024 Apr 16;13(8):1207. doi: 10.3390/foods13081207 (PMC11049030; doi:10.3390/foods13081207)
Supplement: Supplementary file 1 [file foods-13-01207-s001.zip]

Archive with 1 entries (1 files):
- foods-2938220-supplementary.pdf
